# Supplementary material for: Determinants Influenced by COVID-19 Vaccine: Employing the Health Action Process Approach and the Belief in Conspiracy Theories
Source: Vaccines (Basel). 2023 Mar 25;11(4):730. doi: 10.3390/vaccines11040730 (PMC10142525; doi:10.3390/vaccines11040730)
Supplement: Supplementary file 1 [file vaccines-11-00730-s001.zip]

Archive with 1 entries (1 files):
- vaccines-2248781-supplementary.pdf
